# Supplementary material for: Effects of a Postbiotic and Prebiotic Mixture on Suckling Rats’ Microbiota and Immunity
Source: Nutrients. 2021 Aug 27;13(9):2975. doi: 10.3390/nu13092975 (PMC8469903; doi:10.3390/nu13092975)
Supplement: Supplementary file 1 [file nutrients-13-02975-s001.zip]

Archive with 1 entries (1 files):
- nutrients-1318554-supplementary.pdf
